# Supplementary material for: Duetting Patterns of Titi Monkeys (Primates, Pitheciidae: Callicebinae) and Relationships with Phylogeny
Source: Animals (Basel). 2018 Oct 13;8(10):178. doi: 10.3390/ani8100178 (PMC6211037; doi:10.3390/ani8100178)
Supplement: Supplementary file 1 [file animals-08-00178-s001.zip]

Archive with 1 entries (1 files):
- Donacophilus-Moloch-Torquatus-Oenanthe-patterns_01.mp3
